# Supplementary material for: Evolution and conservation of polycomb repressive complex 1 core components and putative associated factors in the green lineage
Source: BMC Genomics. 2019 Jun 28;20:533. doi: 10.1186/s12864-019-5905-9 (PMC6599366; doi:10.1186/s12864-019-5905-9)
Supplement: Supplementary file 1 — Detailed information of PRC1 components in the green lineage. (XLSX 274 kb) [file 12864_2019_5905_MOESM1_ESM.xlsx]

## Sheet: PRC1-RING
Core components of PRC1: RING
Species	Name	Common Name	Locus	DNA length	CDS length	ORF	AA	Description
Arabidopsis thaliana	AtRING1a	RING1a/AT5G44280	Chr5:17835849..17839254 reverse	3406	1569	10	522	RING Finger Protein, Predicted E3 ubiquitin ligase
	AtRING1b	RING1b/AT1G03770	Chr1:944572..947483 forward	2888	1383	10	460	RING Finger Protein, Predicted E3 ubiquitin ligase
Boechera stricta	BsRING1a	Bostr.3148s0029.1	Scaffold3148:174568..178003 forward	3436	1539	10	512	E3 ubiquitin-protein ligase RNF1/2
	BsRING1b	Bostr.26675s0385.1	Scaffold26675:2306711..2309969 forward	3259	1389	10	462	E3 ubiquitin-protein ligase RNF1/2
Brassica rapa	BrRING1a	Bra033732	A06:24287683..24299163	11481	1575	10	524	RING Finger Protein, Predicted E3 ubiquitin ligase
	BrRING1b	Bra015262	A10:2340762..2342925	2164	987	7	328	RING Finger Protein, Predicted E3 ubiquitin ligase
	BrRING1c	Bra027538	A09:11631801..11634649	2849	1515	9	504	RING Finger Protein, Predicted E3 ubiquitin ligase
Capsella grandiflora	CgRING1a	Cagra.9908s0004.1	Scaffold9908:15839..19302 forward	3464	1545	10	514	E3 ubiquitin-protein ligase RNF1/2
	CgRING1b	Cagra.0897s0008.1	Scaffold897:35620..38780 reverse	3161	1437	10	478	E3 ubiquitin-protein ligase RNF1/2
Citrus sinensis	OrRING1a	orange1.1g011622m orange1.1g011864m orange1.1g015679m orange1.1g019096m	scaffold00643:30481..36863 reverse	6383	1446	10	481	E3 ubiquitin-protein ligase RNF1/2
	OrRING1b	orange1.1g010664m orange1.1g012092m orange1.1g018247m	scaffold00007:106904..112341 forward	5438	1515	9	504	E3 ubiquitin-protein ligase RNF1/2
Cucumis sativus	CsRING1a	Cucsa.384920.1	scaffold03904:340793..346187 forward	5395	1386	7	462	E3 ubiquitin-protein ligase RNF1/2
	CsRING1b	Cucsa.046340.1	scaffold00542:1873518..1879923 forward	6406	1284	10	427	E3 ubiquitin-protein ligase RNF1/2
Eutrema salsugineum	EsRING1a	Thhalv10003181m.g	scaffold_17:89357..92760 forward	3404	1584	10	527	RING Finger Protein, Predicted E3 ubiquitin ligase
	EsRING1b	Thhalv10007494m.g	scaffold_5:14678153..14681136 reverse	2984	1458	10	485	RING Finger Protein, Predicted E3 ubiquitin ligase
Fragaria vesca	FvRING1a	mrna17739	LG6:20660964..20670169 forward	9201	1668	12	555	RING Finger Protein, Predicted E3 ubiquitin ligase
	FvRING1b	mrna29729	LG3:4440904..4445271 forward	4368	1608	11	535	RING Finger Protein
Gossypium raimondii	GrRING1a	Gorai.008G154600.1	Chr08:41352596..41359902 forward	7307	1461	10	486	E3 ubiquitin-protein ligase RNF1/2
	GrRING1b	Gorai.010G155500.1	Chr10:42888133..42893576 forward	5444	1464	10	487	E3 ubiquitin-protein ligase RNF1/2
Populus trichocarpa	PtRING1a	Potri.007G138700	Chr07:15014301..15020744 reverse	6444	1563	10	520	RING Finger Protein, Predicted E3 ubiquitin ligase
	PtRING1b	Potri.017G013000	Chr17:1092345..1099307 forward	6963	1668	11	555	RING Finger Protein, E3 ubiquitin-protein ligase RNF1/2
	PtRING1c	Potri.011G056300	Chr11:4935353..4940288 forward	4936	1353	10	450	RING Finger Protein, Predicted E3 ubiquitin ligase
	PtRING1d	Potri.004G047000	Chr04:3591469..3596211 forward	4743	1392	10	463	RING Finger Protein, Predicted E3 ubiquitin ligase
Brachypodium distachyon	BdRING1a	Bd2g21040.1	Bd2:18394329..18400250 reverse	5758	1488	10	495	RING, subfamily zinc finger C3HC4 type family protein, E3 ubiquitin-protein ligase RNF1/2
	BdRING1b	Bd2g52362.1	Bd2:51523490..51528671 reverse	4608	1092	7	363	RING Finger Protein
Oryza sativa	OsRING1a	LOC_Os01g58400.1	Chr1:33740650..33745858 reverse	5209	1503	10	500	RING Finger Protein, E3 ubiquitin-protein ligase RNF1/2
	OsRING1b	LOC_Os05g41795.1	Chr5:24473136..24478871 forward	5736	1467	10	488	RING Finger Protein, Predicted E3 ubiquitin ligase
Zea mays	ZmRING1a	GRMZM2G123791_T01	1:222675088..222681452 reverse	6365	1404	10	467	RING Finger Protein
	ZmRING1b	GRMZM2G083515_T01	5:58154385..58156667 reverse	2283	1095	8	364	RING Finger Protein
	ZmRING1c	GRMZM2G169645_T01	10:135510257..135517731 reverse	7522	1464	9	487	RING Finger Protein, E3 ubiquitin-protein ligase RNF1/2
	ZmRING1d	GRMZM2G383833_T01	3:188865883..188883292 forward	17410	1425	10	474	RING Finger Protein, E3 ubiquitin-protein ligase RNF1/2
Selaginella moellendorffii	SmRING	8697	scaffold_0:5733667..5734019 forward	353	231	3	77	E3 ubiquitin-protein ligase RNF1/2
Physcomitrella patens	PpRING1a	Pp1s194_136V6	Chr16:5032438..5039891 reverse	4382	1260	10	419	RING Finger Protein, E3 ubiquitin-protein ligase RNF1/2
	PpRING1b	Pp1s412_47V6	Chr25:3347245..3354959 forward	5357	1275	10	424	RING Finger Protein, E3 ubiquitin-protein ligase RNF1/2
Chalamydomonas reinhardtii	CrRING	Cre04.g213800.t1.3	chromosome_4:1505761..1511636 reverse	5876	2088	10	695	E3 ubiquitin-protein ligase RNF1/2
Volvox carteri	VcRING	Vocar20001790m	VOLCADRAFT_108389	9392	1992	14	663	E3 ubiquitin-protein ligase RNF1/2
Ostreococcus lucimarinus	No

## Sheet: PRC1-BMI
Core components of PRC1: BMI
Species	Name	Common Name	Locus	DNA length	CDS length	ORF	AA	Description
Arabidopsis thaliana	AtBMI1a	BMI1a/AT1G06770	Chr1:2078911..2081927 reverse	3017	1266	7	421	RING Finger Protein, Locus-specific chromosome binding proteins，ubiquitin-protein ligase activity
	AtBMI1b	BMI1b/AT2G30580	Chr2:13026000..13030661 forward	4662	1263	7	420	RING Finger Protein, Locus-specific chromosome binding proteins，ubiquitin-protein ligase activity
	AtBMI1c	BMI1c/AT3G23060	Chr3:8200636..8203233 forward	2598	1443	7	480	RING Finger Protein
Boechera stricta	BsBMI1a	Bostr.2265s0001.1	Scaffold2265:1..2357 forward	2357	912	3	303	RING FINGER DOMAIN-CONTAINING, POLYCOMB GROUP COMPONENT // SUBFAMILY NOT NAMED
	BsBMI1b	Bostr.24513s0177.1	Scaffold24513:1109374..1114579 reverse	5206	1272	7	423	E3 ubiquitin-protein ligase DRIP
	BsBMI1c	Bostr.19424s0348.1	Scaffold19424:3290846..3293651 reverse	2806	1479	7	492	POLYCOMB GROUP PROTEIN PSC
Brassica rapa	BrBMI1a	Bra015525	A10:778232..783077	4846	1260	8	419	RING Finger Protein, Locus-specific chromosome binding proteins
	BrBMI1b	Bra018304	A05:7331273..7334861	3589	1299	8	432	RING Finger Protein, Locus-specific chromosome binding proteins
	BrBMI1c	Bra001901	A03:19272437..19274350	1914	1392	7	463	RING Finger Protein
Capsella grandiflora	CgBMI1a	Cagra.1671s0301.1	Scaffold1671:1100206..1103648 reverse	3443	1251	7	416	RING FINGER DOMAIN-CONTAINING, POLYCOMB GROUP COMPONENT // SUBFAMILY NOT NAMED
	CgBMI1b	Cagra.0567s0022.1	Scaffold567:98936..103375 forward	4440	1257	7	418	RING FINGER DOMAIN-CONTAINING, POLYCOMB GROUP COMPONENT // SUBFAMILY NOT NAMED
Citrus sinensis	OrBMC1a	orange1.1g013534m orange1.1g013553m orange1.1g013536m	scaffold00022:309269..314216 reverse	4948	1326	7	441	E3 ubiquitin-protein ligase DRIP
	OrBMC1b	orange1.1g017736m orange1.1g021618m	scaffold00124:333406..337826 forward	4421	1104	5	367	RING FINGER DOMAIN-CONTAINING, POLYCOMB GROUP COMPONENT // SUBFAMILY NOT NAMED
	OrBMC1c	orange1.1g017653m	scaffold00132:41956..45888 reverse	3933	1107	8	368	E3 ubiquitin-protein ligase DRIP
Cucumis sativus	CsBMI1a	Cucsa.168400.1	scaffold01160:148840..153330 reverse	4491	1293	7	430	E3 ubiquitin-protein ligase DRIP
	CsBMI1b	Cucsa.133170.1	scaffold01037:933648..939420 forward	5773	1323	7	440	RING FINGER DOMAIN-CONTAINING, POLYCOMB GROUP COMPONENT // SUBFAMILY NOT NAMED
	CsBMI1c	Cucsa.254880.1	scaffold02229:3089903..3091645 forward	1743	1106	6	369	E3 ubiquitin-protein ligase DRIP
Eutrema salsugineum	EsBMI1a	Thhalv10007754m Thhalv10008024m	scaffold_5:13522725..13526031 forward	3307	1080	7	359	RING Finger Protein, Locus-specific chromosome binding proteins
	EsBMI1b	Thhalv10016711m	scaffold_10:5801522..5805366 forward	3845	1272	7	423	RING Finger Protein, Locus-specific chromosome binding proteins
	EsBMI1c	Thhalv10022423m	scaffold_13:689823..692259 reverse	2437	1470	7	489	RING Finger Protein, Predicted E3 ubiquitin ligase
Fragaria vesca	FvBMI1a	mrna08209.1-v1.0-hybrid	LG2:12381513..12387692 forward	6180	2925	12	974	RING Finger Protein, Locus-specific chromosome binding proteins
	FvBMI1b	mrna16580.1-v1.0-hybrid	LG6:232964..238910 forward	5947	1659	9	552	RING Finger Protein, Molecular chaperone Prefoldin, subunit 4
Gossypium raimondii	GrBMI1a	Gorai.007G142500.1	Chr07:11874517..11880555 forward	6039	1293	7	430	E3 ubiquitin-protein ligase DRIP
	GrBMI1b	Gorai.013G104800.1	Chr13:20678300..20683442 reverse	5143	1290	7	429	E3 ubiquitin-protein ligase DRIP
	GrBMI1c	Gorai.004G074300.1	Chr04:8259958..8265188 reverse	5231	1302	7	433	RING FINGER DOMAIN-CONTAINING, POLYCOMB GROUP COMPONENT // SUBFAMILY NOT NAMED
	GrBMI1d	Gorai.007G278000.1	Chr07:47566585..47571009 forward	4425	1335	7	444	RING FINGER DOMAIN-CONTAINING, POLYCOMB GROUP COMPONENT // SUBFAMILY NOT NAMED
	GrBMI1e	Gorai.001G015000.1	Chr01:1399789..1405259 reverse	5471	984	7	327	POLYCOMB GROUP PROTEIN PSC
Populus trichocarpa	PtBMI1a	Potri.002G044100.1	Chr02:2807937..2812605 reverse	5177	1311	7	436	RING Finger Protein, Locus-specific chromosome binding proteins
	PtBMI1b	Potri.005G219000.1	Chr05:23117969..23122909 forward	4941	1311	7	436	RING Finger Protein, Locus-specific chromosome binding proteins
	PtBMI1c	Potri.010G077800.1	Chr10:10304065..10308864 reverse	4800	1260	8	419	RING Finger Protein, Locus-specific chromosome binding proteins
	PtBMI1d	Potri.013G042000.1	Chr13:2952826..2958260 forward	5435	1347	7	448	RING Finger Protein
	PtBMI1e	Potri.005G054400.1	Chr05:3872517..3877916 forward	5400	1221	7	406	RING Finger Protein, Locus-specific chromosome binding proteins
Brachypodium distachyon	BdBMI1a	Bradi1g05390.1	Bd1:3654265..3659343 reverse	4955	1158	7	385	RING Finger Protein, Locus-specific chromosome binding proteins, response to stress
	BdBMI1b	Bradi1g14270.1	Bd1:11155578..11161667 forward	5476	1509	7	502	RING Finger Protein, Locus-specific chromosome binding proteins, response to stress
	BdBMI1c	Bradi4g02647.1	Bd4:1909671..1916373 forward	6533	1440	7	479	RING Finger Protein, Locus-specific chromosome binding proteins, response to stress
	BdBMI1d	Bradi1g09140.1	Bd1:6516915..6521726 forward	4412	1350	7	449	RING Finger Protein, Locus-specific chromosome binding proteins, response to stress
Oryza sativa	OsBMI1a	LOC_Os03g43360.2	Chr3:24174317..24180460 reverse	6144	1533	7	510	RING Finger Protein, Locus-specific chromosome binding proteins, response to abiotic stimulus
	OsBMI1b	LOC_Os03g58390.1	Chr3:33267192..33272302 forward	5111	1158	7	385	RING Finger Protein, Locus-specific chromosome binding proteins, response to stress and abiotic stimulus
	OsBMI1c	LOC_Os03g53080.1	Chr3:30440115..30445269 reverse	5155	1320	7	439	RING Finger Protein, Locus-specific chromosome binding proteins, response to stress
Zea mays	ZmBMI1a	GRMZM2G457544_T01	1:288545250..288563097 forward	17848	1164	7	387	RING Finger Protein, Locus-specific chromosome binding proteins
	ZmBMI1b	GRMZM2G141379_T01	1:253447445..253453977 forward	6533	1581	7	526	RING Finger Protein, Predicted E3 ubiquitin ligase
	ZmBMI1c	GRMZM2G180195_T01	1:170206378..170212123 reverse	5746	1431	7	476	RING Finger Protein
	ZmBMI1d	GRMZM2G116574_T01	3:116999994..117011001 reverse	10008	1461	7	486	RING Finger Protein, Predicted E3 ubiquitin ligase
	ZmBMI1e	GRMZM2G018798_T01	1:275011431..275016786 reverse	5356	1377	7	458	RING Finger Protein
	ZmBMI1f	GRMZM2G147809_T01	5:7863003..7870618 forward	7616	1374	7	457	RING Finger Protein
Selaginella moellendorffii	SmBMI1a	438486 (estExt_fgenesh2_pg.C_30331)	scaffold_3:2545605..2547582 reverse	1978	1137	7	378	RING Finger Protein
	SmBMI1b	440578 (estExt_fgenesh2_pg.C_110249)	scaffold_11:1549732..1551833 reverse	2102	1185	6	394	RING Finger Protein, Predicted E3 ubiquitin ligase
Physcomitrella patens	PpBMI1a	Pp1s127_49V6	Chr16:2212191..2215955 forward	3512	1614	1	537	RING Finger Protein
	PpBMI1b	Pp1s233_110V6	Chr25:1152378..1157047 reverse	3400	1605	1	534	RING Finger Protein, Predicted E3 ubiquitin ligase
Chalamydomonas reinhardtii	No
Volvox carteri	VcBMI	Vocar20006591m		1795	648	6	215	Zinc finger, C3HC4 type (RING finger)
Ostreococcus lucimarinus	No

## Sheet: PRC1-LPH
Core components of PRC1: LHP1
Species	Name	Common Name	Locus	DNA length	CDS length	ORF	AA	Description
Arabidopsis thaliana	AtLHP1	LHP1/TFL2/AT5G17690	Chr5:5827171..5829682 reverse	2512	1338	6	445	CHROMOBOX POLYCOMB - RELATED, like heterochromatin protein (LHP1)
Boechera stricta	BsLHP1	Bostr.26527s0439.1	Scaffold26527:2508342..2510823 forward	2482	1326	6	441	CHROMOBOX PROTEIN
Brassica rapa	BrLHP1a	Bra013958	A08:4968938..4970790	1853	1305	6	434	CHROMOBOX POLYCOMB
	BrLHP1b	Bra023629	A02:3233860..3235516	1657	1128	6	375	CHROMOBOX POLYCOMB
	BrLHP1c	Bra006417	A03:3418591..3420240	1650	975	6	324	CHROMOBOX POLYCOMB
Capsella grandiflora	CgLHP1	Cagra.6254s0015.1	Scaffold6254:39387..41963 reverse	2577	1368	6	455	CHROMOBOX POLYCOMB
Citrus sinensis	OrLHP1	orange1.1g042818m	scaffold00238:104228..107684 forward	3457	1323	6	440	CHROMOBOX POLYCOMB
Cucumis sativus	CsLHP1a	Cucsa.362610.1	scaffold03611:413548..418292 forward	4745	1365	6	454	CHROMOBOX POLYCOMB
	CsLHP1b	Cucsa.257460.1	scaffold02229:4742991..4745354 forward	2364	1230	6	409	CHROMOBOX POLYCOMB
Eutrema salsugineum	EsLHP1	Thhalv10013571m	scaffold_2:5993303..5996598 reverse	3296	1320	6	439	CHROMOBOX POLYCOMB
Fragaria vesca	FvLHP1	mrna03113.1-v1.0-hybrid	LG3:10616727..10625478 forward	8752	1668	7	555	CHROMOBOX POLYCOMB
Gossypium raimondii	GrLHP1	Gorai.007G347200.1	Chr07:57754602..57758058 reverse	3457	1311	6	436	CHROMOBOX POLYCOMB
Populus trichocarpa	PtLHP1a	Potri.013G070400.1	Chr13:5874004..5881741 reverse	7738	1536	6	511	CHROMOBOX PROTEIN
	PtLHP1b	Potri.019G044400.1	Chr19:5244852..5252021 forward	7170	1590	6	529	CHROMOBOX PROTEIN
Brachypodium distachyon	BdLHP1	Bradi3g24710.2	Bd3:24448845..24452460 reverse	3165	1251	5	416	CHROMOBOX PROTEIN
Oryza sativa	OsLHP1	LOC_Os10g17770.1	Chr10:8992294..8997104 forward	4811	1248	5	415	CHROMOBOX PROTEIN
Zea mays	ZmLHP1	GRMZM2G117100_T01	5:46291473..46296611 reverse	5139	1143	5	380	CHROMOBOX PROTEIN
Selaginella moellendorffii	SmLHP1	88036	XP_024542346	1450	592	6	196
Physcomitrella patens	PpLHP1	Pp3c9_6410V3.1	Chr09:3671986..3677556 forward	4078	1800	6	599	CHROMOBOX PROTEIN
Chalamydomonas reinhardtii	No
Volvox carteri	No
Ostreococcus lucimarinus	No

## Sheet: PRC1-AL
Associate Components of PRC1: AL
Species	Name	Common Name	Locus	DNA length	CDS length	ORF	AA	Description
Arabidopsis thaliana	AtAL1	AL1/At5g056100	Chr5:1676991..1679104 reverse	2173	726	5	241	PHD/F-BOX CONTAINING PROTEIN
	AtAL2	AL2/AT3G11200	Chr3:3508043..3510627 reverse	2585	741	5	246	PHD/F-BOX CONTAINING PROTEIN
	AtAL3	AL3/AT3G42790	Chr3:14877958..14879781 reverse	1824	743	5	250	PHD/F-BOX CONTAINING PROTEIN
	AtAL4	AL4/AT5G26210	Chr5:9158318..9160383 reverse	2066	768	5	255	PHD/F-BOX CONTAINING PROTEIN
	AtAL5	AL5/AT5G20510	Chr5:6939813..6942908 reverse	3096	783	5	260	PHD/F-BOX CONTAINING PROTEIN
	AtAL6	AL6/AT2G02470	Chr2:652580..654915 forward	2157	744	5	247	PHD/F-BOX CONTAINING PROTEIN
	AtAL7	AL7/AT1G14510	Chr1:4961886..4964428 reverse	2543	759	5	252	PHD/F-BOX CONTAINING PROTEIN
Boechera stricta	BsAL1	Bostr.13129s0409.1	Scaffold13129:1904724..1906980 forward	2257	726	5	241	CPG BINDING PROTEIN
	BsAL2	Bostr.19424s1053.1	Scaffold19424:7316734..7319315 reverse	2582	741	5	246	CPG BINDING PROTEIN
	BsAL3	Bostr.0556s0654.1	Scaffold556:4149306..4151512 reverse	2207	759	5	252	PHD FINGER PROTEIN ALFIN-LIKE 3
	BsAL4	Bostr.29827s0195.1	Scaffold29827:1930542..1933289 forward	2748	762	5	253	PHD FINGER PROTEIN ALFIN-LIKE 4
	BsAL5	Bostr.26527s0153.1	Scaffold26527:1052767..1056014 forward	3248	789	5	262	PHD FINGER PROTEIN ALFIN-LIKE 5
	BsAL6	Bostr.0556s0070.1	Scaffold556:412335..414890 forward	2556	759	5	252	PHD FINGER PROTEIN ALFIN-LIKE 6
	BsAL7	Bostr.24340s0015.1	Scaffold24340:94853..97389 forward	2537	759	5	252	PHD FINGER PROTEIN ALFIN-LIKE 6
Brassica rapa	BrAL1	Bra009121	A10:15162058..15163445	1388	723	5	240	PHD/F-BOX CONTAINING PROTEIN
	BrAL2a	Bra001393	A03:16180914..16182583	1670	753	5	250	PHD/F-BOX CONTAINING PROTEIN
	BrAL2b	Bra034860	A05:22492396..22494422	2027	744	5	247	PHD/F-BOX CONTAINING PROTEIN
	BrAL2c	Bra034169	A01:24631609..24633597	1989	753	5	250	PHD/F-BOX CONTAINING PROTEIN
	BrAL3	Bra034950	Scaffold000100:54582..55726	1145	765	5	254	PHD/F-BOX CONTAINING PROTEIN
	BrAL4a	Bra036568	A09:2784846..2786405	1560	774	5	257	PHD/F-BOX CONTAINING PROTEIN
	BrAL4b	Bra009887	A06:18511372..18513347	1976	786	5	261	PHD/F-BOX CONTAINING PROTEIN
	BrAL4c	Bra020543	A02:24129346..24130879	1534	765	5	254	PHD/F-BOX CONTAINING PROTEIN
	BrAL5a	Bra002307	A10:10454287..10456420	2134	849	5	282	PHD/F-BOX CONTAINING PROTEIN
	BrAL5b	Bra020107	A02:4042540..4044218	1679	765	5	254	PHD/F-BOX CONTAINING PROTEIN
	BrAL6a	Bra017415	A09:14028227..14030385	2159	735	5	244	PHD/F-BOX CONTAINING PROTEIN
	BrAL6b	Bra024817	A06:22539527..22541228	1702	741	5	246	PHD/F-BOX CONTAINING PROTEIN
	BrAL6c	Bra026210	A06:5271378..5272746	1369	753	5	250	PHD/F-BOX CONTAINING PROTEIN
	BrAL7a	Bra016698	A08:18828787..18830348	1562	753	5	250	PHD/F-BOX CONTAINING PROTEIN
	BrAL7b	Bra026825	A09:35641149..35642692	1544	735	5	244	PHD/F-BOX CONTAINING PROTEIN
Capsella grandiflora	CgAL1	Cagra.1504s0063.1	Scaffold1504:217103..219181 reverse	2079	726	5	241	CPG BINDING PROTEIN
	CgAL2	Cagra.1655s0051.1	Scaffold1655:188261..190712 forward	2452	741	5	246	CPG BINDING PROTEIN
	CgAL4	Cagra.0998s0009.1	Scaffold998:44306..46783 forward	2478	780	5	259	PHD FINGER PROTEIN ALFIN-LIKE 4
	CgAL5	Cagra.0179s0029.1	Scaffold179:120561..123935 reverse	3375	810	5	269	PHD FINGER PROTEIN ALFIN-LIKE 5
	CgAL6	Cagra.0534s0045.1	Scaffold534:200056..202721 reverse	2666	759	5	252	PHD FINGER PROTEIN ALFIN-LIKE 6
	CgAL7	Cagra.3501s0049.1	Scaffold3501:188777..191172 forward	2396	759	5	252	PHD FINGER PROTEIN ALFIN-LIKE 6
Citrus sinensis	OrAL1a	orange1.1g026158m	scaffold00021:452409..456098 reverse	3690	729	5	242	CPG BINDING PROTEIN
	OrAL1b	orange1.1g026373m orange1.1g027884m orange1.1g031559m	scaffold00098:69580..72750 forward	3171	720	5	239	CPG BINDING PROTEIN
	OrAL4	orange1.1g025377m orange1.1g029049m	scaffold00013:714229..718288 reverse	4060	762	5	253	PHD FINGER PROTEIN ALFIN-LIKE 5
Cucumis sativus	CsAL1a	Cucsa.368540.1	scaffold03639:314428..324873 reverse	10446	726	5	241	CPG BINDING PROTEIN
	CsAL1b	Cucsa.176400.1	scaffold01225:662254..664551 forward	2298	723	5	240	CPG BINDING PROTEIN
	CsAL4	Cucsa.056090.1	scaffold00602:295225..300663 forward	5439	765	5	254	PHD FINGER PROTEIN ALFIN-LIKE 5
	CsAL5	Cucsa.360370.1	scaffold03588:1046914..1050203 forward	3290	726	5	251	PHD FINGER PROTEIN ALFIN-LIKE 4
	CsAL6	Cucsa.260440.1	scaffold02229:6801878..6810248 forward	8371	768	5	255	PHD FINGER PROTEIN ALFIN-LIKE 6
Eutrema salsugineum	EsAL1	Thhalv10014538m.g	scaffold_2:1629882..1632108 reverse	2227	723	5	240	PHD/F-BOX CONTAINING PROTEIN
	EsAL2	Thhalv10021406m.g	scaffold_13:5835294..5837998 forward	2705	735	5	244	PHD/F-BOX CONTAINING PROTEIN
	EsAL4	Thhalv10004808m.g	scaffold_6:3837138..3840780 reverse	3643	762	5	253	PHD/F-BOX CONTAINING PROTEIN
	EsAL5	Thhalv10014469m.g	scaffold_2:7069063..7072480 reverse	3418	765	5	254	PHD/F-BOX CONTAINING PROTEIN
	EsAL6	Thhalv10004815m.g	scaffold_6:7257152..7259806 reverse	2655	759	5	252	PHD/F-BOX CONTAINING PROTEIN
	EsAL7	Thhalv10008569m.g	scaffold_5:10496198..10498826 forward	2629	759	5	252	PHD/F-BOX CONTAINING PROTEIN
Fragaria vesca	FvAL1	gene18348-v1.0-hybrid	LG6:6782899..6784892 forward	1994	720	5	239	PHD/F-BOX CONTAINING PROTEIN
	FvAL4	gene07518-v1.0-hybrid	LG6:26644001..26648831 reverse	4831	984	7	327	PHD/F-BOX CONTAINING PROTEIN
	FvAL5	gene15410-v1.0-hybrid	LG6:13733214..13738973 forward	5760	2064	14	687	PHD/F-BOX CONTAINING PROTEIN
	FvAL6	gene29135-v1.0-hybrid	LG5:18834943..18847536 reverse	12594	981	6	326	PHD/F-BOX CONTAINING PROTEIN
Gossypium raimondii	GrAL1a	Gorai.013G017700.1	Chr13:1218945..1223399 reverse	4455	714	5	237	CPG BINDING PROTEIN
	GrAL1b	Gorai.011G289200.1	Chr11:62071332..62074290 forward	2959	666	5	221	CPG BINDING PROTEIN
	GrAL1c	Gorai.010G196600.1	Chr10:55733175..55735788 reverse	2614	714	5	237	CPG BINDING PROTEIN
	GrAL1d	Gorai.012G114500.1	Chr12:26401650..26403858 forward	2209	714	5	237	CPG BINDING PROTEIN
	GrAL4a	Gorai.011G057500.1	Chr11:4591185..4594870 reverse	3686	762	5	253	PHD FINGER PROTEIN ALFIN-LIKE 5
	GrAL4b	Gorai.009G041700.1	Chr09:3071869..3075861 forward	3993	1086	5	361	PHD FINGER PROTEIN ALFIN-LIKE 4
	GrAL4c	Gorai.001G021300.1	Chr01:2028728..2031313 forward	2586	759	5	252	PHD FINGER PROTEIN ALFIN-LIKE 3
	GrAL4d	Gorai.010G097500.1	Chr10:16892529..16895692 forward	3164	900	4	299	PHD FINGER PROTEIN ALFIN-LIKE 5
	GrAL4e	Gorai.013G226400.1	Chr13:54566401..54569502 forward	3102	759	5	252	PHD FINGER PROTEIN ALFIN-LIKE 4
	GrAL6a	Gorai.005G120300.1	Chr05:25202948..25210217 forward	7270	873	4	290	PHD FINGER PROTEIN ALFIN-LIKE 6
	GrAL6b	Gorai.010G143400.1	Chr10:36827094..36831215 reverse	4122	759	5	252	PHD FINGER PROTEIN ALFIN-LIKE 6
	GrAL6c	Gorai.009G168100.1	Chr09:12932889..12938009 forward	5121	762	5	253	PHD FINGER PROTEIN ALFIN-LIKE 6
Populus trichocarpa	PtAL1a	Potri.008G069200.1	Chr08:4229123..4234167 forward	5044	714	5	237	PHD/F-BOX CONTAINING PROTEIN
	PtAL1b	Potri.010G188100.1	Chr10:18407268..18412348 reverse	5081	702	5	233	PHD/F-BOX CONTAINING PROTEIN
	PtAL1c	Potri.006G100900.1	Chr06:7734781..7737705 forward	2925	717	5	238	PHD/F-BOX CONTAINING PROTEIN
	PtAL1d	Potri.016G116900.1	Chr16:12142611..12145451 forward	2841	714	5	237	PHD/F-BOX CONTAINING PROTEIN
	PtAL4a	Potri.006G145300.1	Chr03:5956596..5961929 forward	5643	753	6	250	PHD/F-BOX CONTAINING PROTEIN
	PtAL4b	Potri.018G050200.1	Chr18:5160100..5164778 forward	4679	762	5	253	PHD/F-BOX CONTAINING PROTEIN
	PtAL4c	Potri.006G223500.1	Chr06:23563871..23568371 forward	4501	762	5	253	PHD/F-BOX CONTAINING PROTEIN
	PtAL6a	Potri.003G044700.1	Chr03:5956596..5961929 forward	5334	765	5	254	PHD/F-BOX CONTAINING PROTEIN
	PtAL6b	Potri.004G230500.1	Chr04:23572495..23576608 reverse	4114	765	5	254	PHD/F-BOX CONTAINING PROTEIN
Brachypodium distachyon	BdAL1a	Bradi1g03900.1	Bd1:2613615..2617812 forward	4108	744	5	247	PHD/F-BOX CONTAINING PROTEIN
	BdAL1b	Bradi1g53660.1	Bd1:52148795..52154618 forward	5394	741	5	246	PHD/F-BOX CONTAINING PROTEIN
	BdAL2	Bradi2g34640.1	Bd2:34461733..34467733 reverse	5875	783	5	260	PHD/F-BOX CONTAINING PROTEIN
	BdAL3	Bradi1g21740.1	Bd1:17489686..17494147 reverse	4308	807	5	268	PHD/F-BOX CONTAINING PROTEIN
	BdAL6a	Bradi2g25120.1	Bd2:23015018..23021986 reverse	6559	783	5	260	PHD/F-BOX CONTAINING PROTEIN
	BdAL6b	Bradi2g57280.1	Bd2:55244975..55249598 reverse	4184	789	5	263	PHD/F-BOX CONTAINING PROTEIN
	BdAL6c	Bradi3g46110.1	Bd3:47775406..47778882 forward	3460	777	5	258	PHD/F-BOX CONTAINING PROTEIN
	BdAL7a	Bradi4g40230.1	Bd4:44602435..44607497 forward	4678	801	5	266	PHD/F-BOX CONTAINING PROTEIN
	BdAL7b	Bradi4g21040.1	Bd4:24131340..24139285 forward	7921	762	5	253	PHD/F-BOX CONTAINING PROTEIN
Oryza sativa	OsAL1a	LOC_Os03g60390.1	Chr3:34342899..34346745 reverse	3847	744	5	247	PHD/F-BOX CONTAINING PROTEIN
	OsAL1b	LOC_Os07g12910.1	Chr7:7414568..7418059 reverse	3492	735	5	244	PHD/F-BOX CONTAINING PROTEIN
	OsAL2	LOC_Os05g07040.1	Chr5:3697729..3702359 reverse	4631	777	5	258	PHD/F-BOX CONTAINING PROTEIN
	OsAL5	LOC_Os07g41740.1	Chr7:25013506..25017814 forward	4309	837	5	278	PHD/F-BOX CONTAINING PROTEIN
	OsAL6b	LOC_Os04g36730.1	Chr4:22189014..22191831 forward	2818	771	5	256	PHD/F-BOX CONTAINING PROTEIN
	OsAL6a	LOC_Os05g34640.1	Chr5:20542370..20547114 forward	4745	777	5	258	PHD/F-BOX CONTAINING PROTEIN
	OsAL6c	LOC_Os02g35600.1	Chr2:21413884..21417221 forward	3338	804	5	267	PHD/F-BOX CONTAINING PROTEIN
	OsAL7	LOC_Os11g14010.1	Chr11:7776646..7784194 reverse	7549	765	5	254	PHD/F-BOX CONTAINING PROTEIN
Zea mays	ZmAL1a	GRMZM2G110952_T01	5:2580385..2583584 forward	3200	756	7	251	PHD/F-BOX CONTAINING PROTEIN
	ZmAL1b	AC225147.4_FGT003	1:292952249..292956375 reverse	4127	753	5	250	PHD/F-BOX CONTAINING PROTEIN
	ZmAL1c	GRMZM2G047316_T01	2:158914362..158917610 forward	3249	726	5	241	PHD/F-BOX CONTAINING PROTEIN
	ZmAL2a	GRMZM5G893976_T01	8:15276414..15280931 reverse	4518	726	5	241	PHD/F-BOX CONTAINING PROTEIN
	ZmAL2b	GRMZM2G017142_T01	8:125066160..125069152 forward	2993	762	5	253	PHD/F-BOX CONTAINING PROTEIN
	ZmAL2c	GRMZM2G148810_T01	6:124888239..124892792 forward	4554	762	4	253	PHD/F-BOX CONTAINING PROTEIN
	ZmAL5	GRMZM2G038066_T01	7:165038048..165044961 forward	6914	789	5	262	PHD/F-BOX CONTAINING PROTEIN
	ZmAL6a	GRMZM2G080917_T01	3:170149613..170154226 forward	4614	774	5	257	PHD/F-BOX CONTAINING PROTEIN
	ZmAL6b	GRMZM2G172001_T01	8:164293635..164297965 forward	4331	768	5	255	PHD/F-BOX CONTAINING PROTEIN
	ZmAL6c	GRMZM2G016817_T02	6:147835864..147843229 forward	7366	771	5	256	PHD/F-BOX CONTAINING PROTEIN
	ZmAL6d	GRMZM2G158918_T01	8:102976534..102982864 reverse	6331	771	5	256	PHD/F-BOX CONTAINING PROTEIN
	ZmAL6e	GRMZM2G063864_T01	5:174455049..174458989 forward	3941	768	5	255	PHD/F-BOX CONTAINING PROTEIN
	ZmAL6f	GRMZM2G107807_T01	4:120648398..120651915 forward	3518	768	5	255	PHD/F-BOX CONTAINING PROTEIN
	ZmAL7a	GRMZM2G115424_T03	10:31315338..31320095 reverse	4785	771	5	256	PHD/F-BOX CONTAINING PROTEIN
	ZmAL7b	GRMZM2G153087_T01	3:135934895..135940205 reverse	5311	774	5	257	PHD/F-BOX CONTAINING PROTEIN
	ZmAL7c	GRMZM2G008259_T01	4:11403566..11428284 reverse	24719	756	5	254	PHD/F-BOX CONTAINING PROTEIN
Selaginella moellendorffii	SmAL3a	scaffold_22:1306134..1307245 forward	99900	1112	732	5	243	PHD/F-BOX CONTAINING PROTEIN
	SmAL3b	scaffold_151:204863..206112 reverse	187338	1250	726	5	241	PHD/F-BOX CONTAINING PROTEIN
	SmAL5	scaffold_33:575304..576954 reverse	268058	1651	723	5	240	PHD/F-BOX CONTAINING PROTEIN
Physcomitrella patens	PpAL3a	Pp3c1_8820V3.1/Phpat.001G036100	Chr01:6399664..6404688 forward	3165	753	5	250	PHD/F-BOX CONTAINING PROTEIN
	PpAL3b	Pp3c7_26020V3.1/Phpat.007G100900	Chr07:17376268..17380342 reverse	3410	750	5	249	PHD/F-BOX CONTAINING PROTEIN
	PpAL3c	Pp3c2_31290V3.1/Phpat.002G128900	Chr02:20837082..20840605 forward	3240	753	5	250	PHD/F-BOX CONTAINING PROTEIN
	PpAL3d	Phpat.011G027500.1.p	Chr11:4669348..4672081 forward	2734	756	5	251	PHD/F-BOX CONTAINING PROTEIN
	PpAL3e	Pp3c6_29020V3.1/Phpat.006G104200	Chr06:19057873..19060493 forward	2933	798	5	265	PHD/F-BOX CONTAINING PROTEIN
	PpAL3f	Pp3c6_24360V3.1/Phpat.006G087600	Chr06:15986695..15990095 forward	2774	786	5	261	PHD/F-BOX CONTAINING PROTEIN
	PpAL3g	Pp3c5_5030V3.1/Phpat.005G019700	Chr05:3335971..3342355 reverse	3814	792	5	263	PHD/F-BOX CONTAINING PROTEIN
Chalamydomonas reinhardtii	CrAL1	Cre10.g441050.t1.2	chromosome_10:3014930..3018648 reverse	3719	711	8	236	PHD/F-BOX CONTAINING PROTEIN
Volvox carteri	VcAL	Vocar.0001s1264.1	scaffold_1:9803860..9806740 reverse	1990	723	8	240	PHD/F-BOX CONTAINING PROTEIN
Ostreococcus lucimarinus	No.

## Sheet: ING
Associate Components of PRC1: ING proteins
Species	Name	Common Name	Locus	DNA length	CDS length	ORF	AA	Description
Arabidopsis thaliana	AtING1	AT3G24010	Chr3:8675956..8678220 reverse	2265	705	7	234	INHIBITOR OF GROWTH,Chromatin remodeling protein, contains PHD Zn-finger
	AtING2	AT1G54390	Chr1:20304580..20307024 reverse	2442	789	7	262	INHIBITOR OF GROWTH,Chromatin remodeling protein, contains PHD Zn-finger
Boechera stricta	BsING1	Bostr.19424s0207.1	Scaffold19424:1956987..1959784 reverse	2798	705	7	234	inhibitor of growth protein 4 (ING4)
	BsING2	Bostr.13404s0006.1	Scaffold13404:129832..132627 reverse	2796	786	7	261	inhibitor of growth protein 4 (ING4)
Brassica rapa	BrING1	Bra015016	A07:6498471..6499965	1495	702	7	233	INHIBITOR OF GROWTH,Chromatin remodeling protein, contains PHD Zn-finger
	BrING2	Bra040776	Scaffold000256:21411..23139	1729	792	7	263	INHIBITOR OF GROWTH,Chromatin remodeling protein, contains PHD Zn-finger
Capsella grandiflora	CgING1	Cagra.0026s0010.1	Scaffold26:37995..40007 reverse	2013	705	7	234	inhibitor of growth protein 4
	CgING2	Cagra.2694s0002.1	Scaffold2694:2495..5066 forward	2572	786	7	261	inhibitor of growth protein 4
Citrus sinensis	OrING1	orange1.1g025899m orange1.1g025753m orange1.1g025765m	scaffold00538:91292..95113 forward	3822	741	5	246
	OrING2	orange1.1g024980m	scaffold00117:321170..325235 reverse	4066	780	7	259	inhibitor of growth protein 4
Cucumis sativus	CsING1	Cucsa.256060.1	scaffold02229:3778390..3781418 reverse	3029	720	7	239	inhibitor of growth protein 4
	CsING2	Cucsa.024030.1	scaffold00330:42294..49279 forward	6986	792	7	263	inhibitor of growth protein 4
Eutrema salsugineum	EsING1	Thhalv10002653m	scaffold_4:7432849..7435378 reverse	2530	708	7	235	INHIBITOR OF GROWTH,Chromatin remodeling protein, contains PHD Zn-finger
	EsING2	Thhalv10003462m	scaffold_18:2092905..2095662 forward	2758	792	7	263	INHIBITOR OF GROWTH,Chromatin remodeling protein, contains PHD Zn-finger
Fragaria vesca	FvING1	mrna02730.1-v1.0-hybrid	LG4:11385739..11390093 reverse	4355	792	7	263	INHIBITOR OF GROWTH,Chromatin remodeling protein, contains PHD Zn-finger
	FvING2	mrna14409.1-v1.0-hybrid	LG6:11576141..11578644 forward	2504	837	8	278	INHIBITOR OF GROWTH,Chromatin remodeling protein, contains PHD Zn-finger
Gossypium raimondii	GrING1a	Gorai.005G039000.1	Chr05:3696164..3698791 reverse	2628	723	7	240	inhibitor of growth protein 4
	GrING1b	Gorai.006G054900.1	Chr06:20184775..20187517 reverse	2743	720	7	239	inhibitor of growth protein 4
	GrING2	Gorai.007G288500.1	Chr07:49484157..49486735 forward	2579	795	7	264	inhibitor of growth protein 4
Populus trichocarpa	PtING1	Potri.003G174000.1	Chr03:18312834..18316939 reverse	4106	741	7	246	INHIBITOR OF GROWTH,Chromatin remodeling protein, contains PHD Zn-finger
	PtING2a	Potri.019G033800.2	Chr19:3830946..3835094 forward	4149	861	8	286	INHIBITOR OF GROWTH,Chromatin remodeling protein, contains PHD Zn-finger
	PtING2b	Potri.013G058800.1	Chr13:4399428..4404104 reverse	4677	822	7	273	INHIBITOR OF GROWTH,Chromatin remodeling protein, contains PHD Zn-finger
Brachypodium distachyon	BdING1	Bradi1g75507.1	Bd1:72624937..72628263 reverse	3257	738	7	245	INHIBITOR OF GROWTH,Chromatin remodeling protein, contains PHD Zn-finger
	BdING2a	Bradi1g08690.1	Bd1:6110681..6117465 reverse	6092	762	7	253	INHIBITOR OF GROWTH,Chromatin remodeling protein, contains PHD Zn-finger
	BdING2b	Bradi5g17460.1	Bd5:20885643..20889949 reverse	4178	759	7	252	INHIBITOR OF GROWTH,Chromatin remodeling protein, contains PHD Zn-finger
Oryza sativa	OsING1	Os03g04980.1	Chr3:2409861..2413432 forward	3572	762	7	253	INHIBITOR OF GROWTH,Chromatin remodeling protein, contains PHD Zn-finger
	OsING2	Os03g53700.1	Chr3:30791616..30797021 forward	5406	762	7	253	INHIBITOR OF GROWTH,Chromatin remodeling protein, contains PHD Zn-finger
Zea mays	ZmING1	GRMZM2G178072_T02	9:152453261..152461059 forward	7770	750	7	249	INHIBITOR OF GROWTH,Chromatin remodeling protein, contains PHD Zn-finger
	ZmING2	GRMZM5G813111_T02	1:276177130..276182406 forward	5598	759	8	252	INHIBITOR OF GROWTH,Chromatin remodeling protein, contains PHD Zn-finger
Selaginella moellendorffii	SmING1	270360	scaffold_3:1994706..1995970 reverse	1265	642	7	213	INHIBITOR OF GROWTH,Chromatin remodeling protein, contains PHD Zn-finger
	SmING2	92651	scaffold_13:47336..48517 reverse	1182	774	7	257	INHIBITOR OF GROWTH,Chromatin remodeling protein, contains PHD Zn-finger
Physcomitrella patens	PpING1	Pp1s277_88V6.1	Chr17:5350924..5354989 forward	3999	783	7	260	INHIBITOR OF GROWTH,Chromatin remodeling protein, contains PHD Zn-finger
	PpING2	Pp1s173_3V6.1	Chr17:11997501..12000965 reverse	3377	792	7	263	INHIBITOR OF GROWTH,Chromatin remodeling protein, contains PHD Zn-finger
Chalamydomonas reinhardtii	CrING1	Cre16.g668200.t1.1	chromosome_16:4271556..4273849 forward	2294	744	4	247	INHIBITOR OF GROWTH,Chromatin remodeling protein, contains PHD Zn-finger
	CrING2	Cre07.g357650.t1.3	chromosome_7:6379919..6382494 reverse	2576	1038	5	345	INHIBITOR OF GROWTH
Volvox carteri	VcING1	Vocar20001446m	scaffold_23:1413888..1416999 reverse	3055	696	4	231	INHIBITOR OF GROWTH,Chromatin remodeling protein, contains PHD Zn-finger
	VcING2	Vocar20011983m	scaffold_51:510924..513485 reverse	2821	1044	5	347	INHIBITOR OF GROWTH,Chromatin remodeling protein, contains PHD Zn-finger
Ostreococcus lucimarinus	OlING1	27695	Chr_15:23472..24119 forward	648	648	1	215	INHIBITOR OF GROWTH PROTEIN

## Sheet: EMF1
Associate Components of PRC1: EMF1 proteins
Species	Name	Common Name	Locus	DNA length	CDS length	ORF	AA	Description
Arabidopsis thaliana	AtEMF1	EMF1/AT5G11530	Chr5:3695862..3701548 forward	5687	3291	6	1096	embryonic flower 1 (EMF1)
Boechera stricta	BoEMF1	Bostr.20055s0085.1	Scaffold20055:368475..374414 reverse	5940	3294	6	1097
Brassica rapa	BrEMF1a	Bra023327	A02:1830000..1833335	3336	2847	5	968	EMF1; EMF1 (embryonic flower 1); transcription regulator
	BrEMF1b	Bra006104	A03:2027478..2031144	3667	2988	6	995	EMF1; EMF1 (embryonic flower 1); transcription regulator
	BrEMF1c	Bra009861	A06:18357537..18360768	3232	2988	4	995	EMF1; EMF1 (embryonic flower 1); transcription regulator
	BrEMF1d	Bra008955	A10:13399307..13406008	6702	3319	16	1106	EMF1; EMF1 (embryonic flower 1); transcription regulator
Capsella grandiflora	CgEMF1	Cagra.7526s0001.1	Scaffold7526:1199..7174 reverse	5976	3279	6	1092	EMF1; EMF1 (embryonic flower 1); transcription regulator
Citrus sinensis	OrEMF1	orange1.1g000866m	scaffold00005:635983..642694 forward	6712	3744	6	1247	EMF1; EMF1 (embryonic flower 1); transcription regulator
Cucumis sativus	CsEMF1a	Cucsa.312630.1	scaffold02995:1972947..1977197 reverse	4251	2392	4	976	EMF1; EMF1 (embryonic flower 1); transcription regulator
	CsEMF1b	Cucsa.161390.1	scaffold01144:1288886..1294623 reverse	5738	3591	4	1196	EMF1; EMF1 (embryonic flower 1); transcription regulator
Eutrema salsugineum	EsEMF1a	Thhalv10015703m	scaffold_2:3752514..3756118 forward	3605	2871	5	957	EMF1; EMF1 (embryonic flower 1); transcription regulator
	EsEMF1b	Thhalv10003568m	scaffold_6:3712714..3716474 forward	3761	3156	5	1051	EMF1; EMF1 (embryonic flower 1); transcription regulator
Gossypium raimondii	GrEMF1a	Gorai.001G027700.1	Chr01:2591837..2599270 reverse	7434	3768	5	1255	EMF1; EMF1 (embryonic flower 1); transcription regulator
	GrEMF1b	Gorai.001G027600.1	Chr01:2572667..2580088 reverse	7422	3960	7	1319	EMF1; EMF1 (embryonic flower 1); transcription regulator
Fragaria vesca	FvEMF1	mrna08809.1-v1.0-hybrid	LG2:20324706..20329611 forward	4906	3843	5	1280	EMF1; EMF1 (embryonic flower 1); transcription regulator
Populus trichocarpa	PtEMF1	Potri.006G240500.1	Chr06:24958995..24966306 reverse	7312	3930	5	1309	EMF1; EMF1 (embryonic flower 1); transcription regulator
Brachypodium distachyon
Oryza sativa
Zea mays
Selaginella moellendorffii
Physcomitrella patens
Chalamydomonas reinhardtii
Volvox carteri
Ostreococcus lucimarinus

## Sheet: VRN1
Associate Components of PRC1: VRN proteins
Species	Name	Common Name	Locus	DNA length	CDS length	ORF	AA	Description
Arabidopsis thaliana	AtVRN1a	VRN1/AT3G18990	Chr3:6548869..6551853 reverse	2985	1026	5	341	AP2/B3-like transcriptional factor family protein
	AtVRN1b	AT1G49475	Chr1:18312920..18314016 forward	1097	573	3	190	AP2/B3-like transcriptional factor family protein
	AtVRN1d	AT4G01580	Chr4:685746..686827 forward	1082	573	3	190	AP2/B3-like transcriptional factor family protein
	AtVRN1c	AT3G18960	Chr3:6542509..6543676 forward	1168	630	3	209	AP2/B3-like transcriptional factor family protein
	AtRTV1	RTV1/AT1G49480	Chr1:18314178..18316645 reverse	2468	681	3	226	related to vernalization1 1
Boechera stricta	BsVRN1a	Bostr.19424s0762.1	Scaffold19424:5807529..5810375 forward	2874	1026	5	341	B3 DOMAIN-CONTAINING PROTEIN REM19-RELATED
	BsVRN1b	Bostr.26675s0224.1	Scaffold26675:1326224..1326927 reverse	704	540	2	180	B3 DNA binding domain (B3)
	BsVRN1c	Bostr.19424s0764.1	Scaffold19424:5811945..5813036 reverse	1092	630	3	209	B3 DNA binding domain (B3)
	BsPTV1	Bostr.26675s0223.1	Scaffold26675:1323312..1325692 forward	2381	681	3	226	B3 DOMAIN-CONTAINING PROTEIN REM19-RELATED
Brassica rapa	BrVRN1a	Bra037544	A01:21794106..21796708	2603	1027	5	342	B3 DOMAIN-CONTAINING PROTEIN REM19-RELATED
	BrVRN1b	Bra014191	A08:2683459..2684216	758	639	2	212	B3 DOMAIN-CONTAINING PROTEIN REM19-RELATED
	BrVRN1c	Bra022376	A05:18815249..18817413	2165	1107	3	368	B3 DOMAIN-CONTAINING PROTEIN REM19-RELATED
	BrVRN1d	Bra022374	A05:18819882..18820825	944	645	3	214	B3 DOMAIN-CONTAINING PROTEIN REM19-RELATED
	BrPTV1a	Bra032286	A05:12048902..12049713	812	663	3	220	B3 DOMAIN-CONTAINING PROTEIN REM19-RELATED
	BrPTV1b	Bra014192	A08:2681693..2682477	785	642	3	213	B3 DOMAIN-CONTAINING PROTEIN REM19-RELATED
	BrPTV1c	Bra001729	A03:18117731..18126862	9132	1258	5	577	B3 DOMAIN-CONTAINING PROTEIN REM19-RELATED
Capsella grandiflora	CgVRN1a	Cagra.5105s0003.1	Scaffold5105:13203..16338 forward	3136	1026	5	341	B3 DOMAIN-CONTAINING PROTEIN REM19-RELATED
	CgVRN1c	Cagra.5105s0005.1	Scaffold5105:17957..18896 reverse	940	624	3	207	B3 DNA binding domain (B3)
	CgPTV1	Cagra.4084s0003.1	Scaffold4084:8938..11077 reverse	2140	684	3	227	B3 DOMAIN-CONTAINING PROTEIN REM19-RELATED
Citrus sinensis	OrVRN1a	orange1.1g018533m orange1.1g016655m	scaffold00167:198620..201862 reverse	3243	1065	4	354	B3 DOMAIN-CONTAINING PROTEIN REM19-RELATED
	OrVRN1b	orange1.1g017237m	scaffold00167:195531..197535 reverse	2005	1128	4	375	B3 DOMAIN-CONTAINING PROTEIN REM19-RELATED
	OrVRN1c	orange1.1g018886m	scaffold00167:116514..118860 reverse	2347	1050	4	349	B3 DOMAIN-CONTAINING PROTEIN REM19-RELATED
	OrVRN1d	orange1.1g022474m orange1.1g021378m orange1.1g028265m	scaffold01337:16474..18594 forward	2121	891	4	296	B3 DOMAIN-CONTAINING PROTEIN REM19-RELATED
	OrVRN1e	orange1.1g038275m	scaffold00087:63701..64624 forward	924	852	2	283	B3 DNA binding domain (B3)
	OrVRN1f	orange1.1g041048m	scaffold00167:190633..192877 reverse	2245	1008	4	335	B3 DOMAIN-CONTAINING PROTEIN REM19-RELATED
	OrVRN1g	orange1.1g042100m	scaffold00109:91943..95834 forward	3892	558	3	185	B3 DOMAIN-CONTAINING PROTEIN REM19-RELATED
	OrVRN1h	orange1.1g042153m	scaffold00167:123327..124146 reverse	820	732	2	243	B3 DNA binding domain (B3)
	OrVRN1i	orange1.1g043499m	scaffold00167:188160..190306	2147	1191	5	396	B3 DOMAIN-CONTAINING PROTEIN REM19-RELATED
	OrVRN1j	orange1.1g043961m	scaffold00167:180983..182777 reverse	1795	543	4	180	B3 DOMAIN-CONTAINING PROTEIN REM19-RELATED
	OrVRN1k	orange1.1g044463m	scaffold00131:117591..119887 forward	2297	699	3	233	B3 DOMAIN-CONTAINING PROTEIN REM19-RELATED
Cucumis sativus	CsVRN1a	Cucsa.093850.1	scaffold00919:129317..130493 reverse	1177	771	2	236	B3 DOMAIN-CONTAINING PROTEIN REM19-RELATED
	CsVRN1b	Cucsa.102080.1	scaffold00927:1174053..1176350 reverse	2298	995	5	294	B3 DNA binding domain
	CsVRN1c	Cucsa.102090.1	scaffold00927:1178982..1180687 reverse	1706	765	3	254	B3 DNA binding domain
	CsVRN1d	Cucsa.109990.1	scaffold00934:892891..897449 reverse	4559	1254	4	417	B3 DNA binding domain
	CsVRN1e	Cucsa.110000.1	scaffold00934:904483..905785 reverse	1303	765	2	354	B3 DNA binding domain (B3)
	CsVRN1f	Cucsa.366500.1	scaffold03625:102166..103624 reverse	1459	870	5	289	B3 DNA binding domain
	CsVRN1g	Cucsa.366510.1	scaffold03625:107899..109116 forward	1218	915	4	304	B3 DNA binding domain
	CsVRN1h	Cucsa.366520.1	scaffold03625:111017..112811 forward	1795	1005	5	334	B3 DNA binding domain
	CsVRN1i	Cucsa.366590.1	scaffold03625:135939..137392 reverse	1454	879	5	272	B3 DNA binding domain (B3)
Eutrema salsugineum	EsVRN1a	Thhalv10021075m	scaffold_13:2712195..2715174 forward	2980	1026	5	341	B3 DOMAIN-CONTAINING PROTEIN REM19-RELATED
	EsVRN1b	Thhalv10011760m	scaffold_7:3688819..3689947 reverse	1129	675	3	224	B3 DNA binding domain
	EsVRN1c	Thhalv10021527m	scaffold_13:2716630..2717789 reverse	1160	627	3	208	B3 DNA binding domain
	EsPTV1	Thhalv10012062m	scaffold_7:3687486..3688337 forward	852	675	3	224	B3 DNA binding domain
Gossypium raimondii	GrVRN1a	Gorai.002G006500.1	Chr02:416244..418781 reverse	2538	1062	5	353	B3 DOMAIN-CONTAINING PROTEIN REM19-RELATED
	GrVRN1b	Gorai.003G020100.1	Chr03:1516947..1517905 reverse	959	741	3	246	B3 DNA binding domain
	GrVRN1c	Gorai.003G020300.1	Chr03:1519113..1519707 reverse	595	429	2	142	B3 DNA binding domain
	GrVRN1d	Gorai.003G020500.1	Chr03:1526576..1527284 reverse	706	606	3	201	B3 DNA binding domain
	GrVRN1e	Gorai.003G020800.1	Chr03:1549272..1550349 reverse	1078	939	3	312	B3 DNA binding domain
	GrVRN1f	Gorai.005G240900.1	Chr05:62206571..62209880 forward	3310	1050	5	349	B3 DOMAIN-CONTAINING PROTEIN REM19-RELATED
	GrVRN1g	Gorai.008G071400.1	Chr08:12319063..12320350 reverse	1288	813	4	270	B3 DNA binding domain
	GrVRN1h	Gorai.008G071500.1	Chr08:12335632..12339132 reverse	3501	1011	5	336	B3 DNA binding domain
	GrVRN1i	Gorai.012G150900.1	Chr12:32488908..32490416 forward	1509	1158	3	358	B3 DOMAIN-CONTAINING PROTEIN REM19-RELATED
	GrVRN1j	Gorai.012G151000.1	Chr12:32491646..32494476 forward	2831	1098	4	365	B3 DOMAIN-CONTAINING PROTEIN REM19-RELATED
	GrVRN1k	Gorai.013G039700.1	Chr13:3174164..3177102 reverse	2939	1245	5	414	B3 DNA binding domain
	GrVRN1l	Gorai.013G039800.1	Chr13:3178211..3185154 reverse	6944	711	5	236	B3 DOMAIN-CONTAINING PROTEIN REM19-RELATED
	GrVRN1m	Gorai.013G040000.1	Chr13:3200906..3204874 reverse	3969	1056	5	351	B3 DOMAIN-CONTAINING PROTEIN REM19-RELATED
Fragaria vesca	FvVRN1a	mrna09434.1-v1.0-hybrid	LG5:10323684..10325224 reverse	1541	822	4	273	B3 DNA binding domain
	FvVRN1b	mrna13990.1-v1.0-hybrid	LG3:27496363..27499053 reverse	2691	762	4	253	B3 DNA binding domain
	FvVRN1c	mrna14412.1-v1.0-hybrid	LG6:11591172..11597807	6636	2127	10	708	B3 DNA binding domain
	FvVRN1d	mrna21463.1-v1.0-hybrid	LG7:8552690..8554776 reverse	2087	1020	4	339	B3 DNA binding domain
	FvVRN1e	mrna31955.1-v1.0-hybrid	LG2:4848491..4851476 forward	2986	1260	4	419	B3 DOMAIN-CONTAINING PROTEIN REM19-RELATED
Populus trichocarpa	PtVRN1a	Potri.004G146900.1	Chr04:16981145..16986013 forward	4869	1398	5	465	B3 DOMAIN-CONTAINING PROTEIN REM19-RELATED
	PtVRN1b	Potri.004G147000.1	Chr04:16995145..16997743 forward	2599	1194	4	397	B3 DOMAIN-CONTAINING PROTEIN REM19-RELATED
	PtVRN1c	Potri.004G147200.1	Chr04:17011222..17013800 forward	2579	1244	4	407	B3 DOMAIN-CONTAINING PROTEIN REM19-RELATED
	PtVRN1d	Potri.007G035700.1	Chr07:2759183..2760417 reverse	1235	684	4	227	B3 DNA binding domain
	PtVRN1e	Potri.009G108500.1	Chr09:9383358..9387223 forward	3866	1146	4	381	B3 DOMAIN-CONTAINING PROTEIN REM19-RELATED
	PtVRN1f	Potri.010G191500.1	Chr10:18645223..18647879 forward	2657	1146	4	381	B3 DOMAIN-CONTAINING PROTEIN REM19-RELATED
	PtVRN1g	Potri.012G093200.1	Chr12:11995361..11998371 reverse	3011	870	2	289	B3 DNA binding domain
	PtVRN1h	Potri.014G057100.1	Chr14:4414991..4417395 forward	2405	1176	5	391	B3 DNA binding domain
	PtVRN1i	Potri.018G124500.1	Chr18:14756405..14757045 reverse	641	549	2	182	B3 DNA binding domain
Brachypodium distachyon
Oryza sativa
Zea mays
Selaginella moellendorffii
Physcomitrella patens
Chalamydomonas reinhardtii
Volvox carteri
Ostreococcus lucimarinus

## Sheet: VAL
Associate Components of PRC1: VAL1/2/3 proteins
Species	Name	Common Name	Locus	DNA length	CDS length	ORF	AA	Description
Arabidopsis thaliana	AtVAL1	VAL1/AT2G30470	Chr2:12980507..12985043 reverse	4537	2373	12	790	high-level expression of sugar-inducible gene 2
	AtVAL2	VAL2/AT4G32010	Chr4:15479524..15485353 forward	5830	2343	12	780	HSI2-like 1
	AtVAL3	VAL3/AT4G21550	Chr4:11463104..11468679 forward	5576	2142	10	713	VP1/ABI3-like 3
Boechera stricta	BsVAL1	Bostr.24513s0191.1	Scaffold24513:1181376..1186205 forward	4830	2424	12	807	B3 DOMAIN-CONTAINING TRANSCRIPTION REPRESSOR VAL1-RELATED
	BsVAL2	Bostr.7867s1055.1	Scaffold7867:5376406..5382171 forward	5766	2331	12	776	B3 DOMAIN-CONTAINING TRANSCRIPTION REPRESSOR VAL1-RELATED
	BsVAL3	Bostr.10689s0100.1	Scaffold10689:550644..557010 forward	6367	2235	11	744	B3 DOMAIN-CONTAINING TRANSCRIPTION FACTOR VAL3
Brassica rapa	BrVAL1a	Bra022801	A03:7133620..7137186	3567	2352	11	783	B3 DOMAIN-CONTAINING TRANSCRIPTION REPRESSOR VAL1-RELATED
	BrVAL1b	Bra018313	A05:7389942..7392947	3006	2373	9	790	B3 DOMAIN-CONTAINING TRANSCRIPTION REPRESSOR VAL1-RELATED
	BrVAL1c	Bra021635	A04:13673152..13676670	3519	2325	12	774	B3 DOMAIN-CONTAINING TRANSCRIPTION REPRESSOR VAL1-RELATED
	BrVAL2	Bra023968	A03:28582650..28586675	4026	2313	12	770	B3 DOMAIN-CONTAINING TRANSCRIPTION REPRESSOR VAL1-RELATED
	BrVAL3	Bra013535	A01:6189553..6195025	5473	2100	12	699	B3 DOMAIN-CONTAINING TRANSCRIPTION REPRESSOR VAL1-RELATED
Capsella grandiflora	CgVAL1	Cagra.0567s0011.1	Scaffold567:50637..54967 reverse	4331	2427	12	808	B3 DOMAIN-CONTAINING TRANSCRIPTION REPRESSOR VAL1-RELATED
	CgVAL2	Cagra.12385s0007.1	Scaffold12385:17308..23232 forward	5925	2328	12	775	B3 DOMAIN-CONTAINING TRANSCRIPTION REPRESSOR VAL1-RELATED
	CgVAL3	Cagra.3519s0007.1	Scaffold3519:21784..27908 forward	6125	2232	11	743	B3 DOMAIN-CONTAINING TRANSCRIPTION FACTOR VAL3
Citrus sinensis	OrVAL1	orange1.1g039386m	scaffold00010:1663631..1675110 forward	3716	1749	8	582	ZINC FINGER CW-TYPE COILED-COIL DOMAIN PROTEIN 3
	OrVAL2	orange1.1g002708m orange1.1g002702m orange1.1g003027m orange1.1g003019m	scaffold00036:52699..59980 reverse	7282	2637	12	890	ZINC FINGER CW-TYPE COILED-COIL DOMAIN PROTEIN 3
	OrVAL3	orange1.1g002489m orange1.1g002554m orange1.1g002626m orange1.1g002739m orange1.1g003322m orange1.1g003324m orange1.1g005563m orange1.1g005562m orange1.1g005945m orange1.1g006267m orange1.1g007837m orange1.1g007867m orange1.1g007900m orange1.1g008273m orange1.1g008961m orange1.1g009504m orange1.1g012348m	scaffold00010:1663631..1675110 forward	11480	2751	13	916	B3 DOMAIN-CONTAINING TRANSCRIPTION REPRESSOR VAL1-RELATED
Cucumis sativus	CsVAL1	Cucsa.111990.1	scaffold00953:642752..645164 reverse	2413	1274	7	423	ZINC FINGER CW-TYPE COILED-COIL DOMAIN PROTEIN 3
	CsVAL2	Cucsa.177010.1	scaffold01225:1003266..1015772 reverse	12507	2688	12	895	ZINC FINGER CW-TYPE COILED-COIL DOMAIN PROTEIN 3
	CsVAL3	Cucsa.045980.1	scaffold00542:1618334..1627895 forward	9662	2721	14	906	B3 DOMAIN-CONTAINING TRANSCRIPTION REPRESSOR VAL1
Eutrema salsugineum	EsVAL1	Thhalv10016263m	scaffold_10:5741232..5745557 reverse	4326	2430	12	809	B3 DOMAIN-CONTAINING TRANSCRIPTION REPRESSOR VAL1
	EsVAL2	Thhalv10024481m Thhalv10024778m	scaffold_1:3384126..3387750 reverse	3625	2298	12	765	B3 DOMAIN-CONTAINING TRANSCRIPTION REPRESSOR VAL1
	EsVAL3	Thhalv10024526m Thhalv10024698m	scaffold_1:8002394..8008474 reverse	6081	2187	12	728	B3 DOMAIN-CONTAINING TRANSCRIPTION FACTOR VAL3
Gossypium raimondii	GrVAL1	Gorai.003G152700.1	Chr03:42095007..42101735 reverse	6729	2658	12	885	ZINC FINGER CW-TYPE COILED-COIL DOMAIN PROTEIN 3
	GrVAL2a	Gorai.005G004300.1	Chr05:245342..251319 forward	5978	2715	12	904	ZINC FINGER CW-TYPE COILED-COIL DOMAIN PROTEIN 3
	GrVAL2b	Gorai.011G127500.1	Chr11:18260118..18267613 forward	7496	2754	12	917	ZINC FINGER CW-TYPE COILED-COIL DOMAIN PROTEIN 3
	GrVAL2c	Gorai.002G075900.1	Chr02:8966128..8975044 reverse	8917	1281	11	426	B3 DOMAIN-CONTAINING TRANSCRIPTION REPRESSOR VAL1
	GrVAL3a	Gorai.009G173100.1	Chr09:13338925..13345955 reverse	7031	2658	14	885	B3 DOMAIN-CONTAINING TRANSCRIPTION REPRESSOR VAL1
	GrVAL3b	Gorai.011G022400.1	Chr11:1566753..1573234 reverse	6482	2667	14	888	B3 DOMAIN-CONTAINING TRANSCRIPTION REPRESSOR VAL1
Fragaria vesca	FvVAL1	mrna28098.1-v1.0-hybrid	LG3:20114381..20120236 forward	5856	2904	12	967	ZINC FINGER CW-TYPE COILED-COIL DOMAIN PROTEIN 3
	FvVAL2	mrna13877.1-v1.0-hybrid	LG6:7702795..7707902 reverse	5108	2736	12	911	ZINC FINGER CW-TYPE COILED-COIL DOMAIN PROTEIN 3
	FvVAL3	mrna30690.1-v1.0-hybrid	LG3:2728507..2741741 reverse	13235	3546	16	1181	B3 DOMAIN-CONTAINING TRANSCRIPTION REPRESSOR VAL1
Populus trichocarpa	PtVAL1a	Potri.013G157500.1	Chr13:16012715..16019719 reverse	7005	2622	13	874	ZINC FINGER CW-TYPE COILED-COIL DOMAIN PROTEIN 3
	PtVAL1b	Potri.019G130300.1	Chr19:15619338..15626652 reverse	7315	2565	13	854	ZINC FINGER CW-TYPE COILED-COIL DOMAIN PROTEIN 3
	PtVAL2a	Potri.006G108300.1	Chr06:8441393..8448863 reverse	7471	2766	12	921	ZINC FINGER CW-TYPE COILED-COIL DOMAIN PROTEIN 3
	PtVAL2b	Potri.016G136500.1	Chr16:13953847..13962249 reverse	8403	2754	12	917	ZINC FINGER CW-TYPE COILED-COIL DOMAIN PROTEIN 3
	PtVAL3a	Potri.004G035300.1	Chr04:2629902..2639030 forward	9129	2757	15	918	B3 DOMAIN-CONTAINING TRANSCRIPTION REPRESSOR VAL1
	PtVAL3b	Potri.011G043600.1	Chr11:3709515..3718952 forward	9438	2697	13	898	B3 DOMAIN-CONTAINING TRANSCRIPTION REPRESSOR VAL1
Brachypodium distachyon	BdVAL2	Bradi1g17680.1	Bd1:14223846..14230424 forward	6579	2838	12	945	ABI3VP1 transcription factor
	BdVAL3	Bradi1g24720.1	Bd1:19978237..19986850 reverse	8614	2970	12	989	ABI3VP1 transcription factor
Oryza sativa	OsVAL2	LOC_Os07g48200.1	Chr7:28786429..28793002 reverse	6574	2850	12	949	B3 DNA binding domain containing protein
	OsVAL3	LOC_Os07g37610.1	Chr7:22534900..22542783 forward	7884	2868	12	955	B3 DNA binding domain containing protein
Zea mays	ZmVAL2a	GRMZM2G172621_T01	2:217655225..217673563 reverse	18339	2886	12	961	B3 DOMAIN-CONTAINING TRANSCRIPTION REPRESSOR VAL1
	ZmVAL2b	GRMZM2G158162_T01	7:173216702..173223537 reverse	6836	2892	12	963	B3 DOMAIN-CONTAINING TRANSCRIPTION REPRESSOR VAL1
	ZmVAL3	GRMZM2G008356_T01	7:157708697..157716763 forward	8067	2874	12	957	ZINC FINGER CW-TYPE COILED-COIL DOMAIN PROTEIN 3
Selaginella moellendorffii	SmVAL1	88108	scaffold_9:752170..758563 forward	6394	2475	13	824	B3 DOMAIN-CONTAINING TRANSCRIPTION REPRESSOR VAL1
Physcomitrella patens	PpVAL1a	Pp3c3_23050V3.1	Chr03:15807804..15816103 reverse	8300	1563	10	530	B3 DOMAIN-CONTAINING TRANSCRIPTION REPRESSOR VAL1
	PpVAL1b	Pp3c12_12690V3.1	Chr12:8392346..8400109 forward	7764	1956	12	651	B3 DOMAIN-CONTAINING TRANSCRIPTION REPRESSOR VAL1
	PpVAL2a	Pp3c11_21940V3.2	Chr11:14581723..14588028 forward	6306	2187	14	728
	PpVAL2b	Pp3c7_7990V3.3	Chr07:4996369..5003673 reverse	7305	1998	13	665
	PpVAL2c	Pp3c4_10850V3.1	Chr04:7739064..7743656 forward	4593	2855	12	726	B3 DOMAIN-CONTAINING TRANSCRIPTION REPRESSOR VAL1
Chalamydomonas reinhardtii	CrVAL1	Cre13.g562400.t1.2	chromosome_13:66080..70065 reverse	3986	1686	5	561	ABI3/VP1 family transcription factor
Volvox carteri	VcVAL1	Vocar.0028s0123.1	scaffold_28:1173021..1178651 reverse	5631	1566	7	521	B3 DOMAIN-CONTAINING TRANSCRIPTION FACTOR ABI3
Ostreococcus lucimarinus	No

## Sheet: EBS-SHL
Associate Components of PRC1: EBS and SHL proteins
Species	Name	Common Name	Locus	DNA length	CDS length	ORF	AA	Description
Arabidopsis thaliana	AtEBS	EARLY BOLTING IN SHORT DAY/AT4G22140	Chr4:18217939..18220282 reverse	2344	687	5	228	PHD finger family protein / bromo-adjacent homology (BAH) domain-containing protein
	AtSHL	SHORT LIFE/AT4G39100	Chr4:11728525..11730509 reverse	1985	705	4	234	PHD finger family protein / bromo-adjacent homology (BAH) domain-containing protein
Boechera stricta	BsEBSa	Bostr.10089s0034.1	Scaffold10089:210535..213321 reverse	2787	675	5	224	PHD FINGER TRANSCRIPTION FACTOR
	BsEBSb	Bostr.25463s0019.1	Scaffold25463:174651..177497 reverse	2847	681	5	226	PHD FINGER TRANSCRIPTION FACTOR
	BsSHL	Bostr.25542s0097.1	Scaffold25542:410016..411968 reverse	1953	687	5	228	FINGER AND BAH MOTIF CONTAINING PUTATIVE TRANSCRIPTION FACTOR-RELATED
Brassica rapa	BrEBSa	Bra019395	A08:15283230..15286044	1824	675	5	224
	BrEBSb	Bra013592	A01:6531680..6533262	1583	696	5	231
	BrEBSc	Bra020856	A08:11667396..11669100	1705	858	4	285
	BrSHL	Bra010705	A08:16062635..16065449	2815	1011	7	336
Capsella grandiflora	CgEBSa	Cagra.8209s0004.1	Scaffold8209:7455..10238 forward	2784	675	5	224	PHD FINGER TRANSCRIPTION FACTOR
	CgEBSb	Cagra.4137s0030.1	Scaffold4137:132478..134900 reverse	2423	684	5	227	PHD FINGER TRANSCRIPTION FACTOR
	CgSHL	Cagra.2374s0001.1	Scaffold2374:242..2258 reverse	2017	687	5	228	FINGER AND BAH MOTIF CONTAINING PUTATIVE TRANSCRIPTION FACTOR-RELATED
Citrus sinensis	OrEBS	orange1.1g027093m	scaffold00126:70448..73222 reverse	2775	687	4	228	PHD FINGER TRANSCRIPTION FACTOR
	OrSHL	orange1.1g027973m	scaffold00237:134390..137978 forward	3589	651	5	216	FINGER AND BAH MOTIF CONTAINING PUTATIVE TRANSCRIPTION FACTOR-RELATED
Cucumis sativus	CsEBSa	Cucsa.332660.1	scaffold03264:414163..418198 forward	4036	651	5	216	PHD FINGER TRANSCRIPTION FACTOR
	CsEBSb	Cucsa.148810.1	scaffold01107:791969..796122 reverse	4154	651	5	216	PHD FINGER TRANSCRIPTION FACTOR
	CsSHL	Cucsa.377780.1	scaffold03806:271332..277376 forward	6045	651	5	216	FINGER AND BAH MOTIF CONTAINING PUTATIVE TRANSCRIPTION FACTOR-RELATED
Eutrema salsugineum	EsEBSa	Thhalv10026181m	scaffold_1:7694714..7697430 forward	2717	675	5	224	PHD FINGER TRANSCRIPTION FACTOR
	EsEBSb	Thhalv10028947m	scaffold_3:2519219..2521561 reverse	2343	678	5	225	PHD FINGER TRANSCRIPTION FACTOR
	EsSHL	Thhalv10026157m	scaffold_1:354903..357036 reverse	2134	687	5	226	FINGER AND BAH MOTIF CONTAINING PUTATIVE TRANSCRIPTION FACTOR-RELATED
Gossypium raimondii	GrEBSa	Gorai.009G181300.1	Chr09:13949422..13952826 reverse	3405	768	4	225	PHD FINGER TRANSCRIPTION FACTOR
	GrEBSb	Gorai.010G183600.1	Chr10:53289761..53292554 reverse	2794	675	5	224	PHD FINGER TRANSCRIPTION FACTOR
	GrEBSc	Gorai.006G082500.1	Chr06:31322873..31325902 forward	3030	681	5	226	PHD FINGER TRANSCRIPTION FACTOR
	GrEBSd	Gorai.001G216500.1	Chr01:43304134..43308537 reverse	4404	651	5	216	PHD FINGER TRANSCRIPTION FACTOR
	GrSHLa	Gorai.002G005000.1	Chr02:316567..320689 reverse	4123	732	5	243	FINGER AND BAH MOTIF CONTAINING PUTATIVE TRANSCRIPTION FACTOR-RELATED
	GrSHLb	Gorai.013G034100.1	Chr13:2613723..2617095 reverse	3373	651	5	216	FINGER AND BAH MOTIF CONTAINING PUTATIVE TRANSCRIPTION FACTOR-RELATED
	GrSHLc	Gorai.005G246700.1	Chr05:62671204..62674171 forward	2968	651	5	216	FINGER AND BAH MOTIF CONTAINING PUTATIVE TRANSCRIPTION FACTOR-RELATED
Fragaria vesca	FVEBS	mrna19505.1-v1.0-hybrid	LG3:782763..784479 reverse	1717	687	5	228	PHD-finger (PHD) // BAH domain
	FvSHL	mrna21875.1-v1.0-hybrid	LG2:9296694..9300000 forward	3307	651	5	216	FINGER AND BAH MOTIF CONTAINING PUTATIVE TRANSCRIPTION FACTOR-RELATED
Populus trichocarpa	PtEBSa	Potri.004G004900.1	Chr04:317691..321965 forward	4275	678	5	225	similar to bromo-adjacent homology (BAH) domain-containing protein At4g22140, At4g04260
	PtEBSb	Potri.011G010800.1	Chr11:832690..837554 reverse	4865	678	5	225	similar to bromo-adjacent homology (BAH) domain-containing protein At4g22140, At4g04260
	PtEBSc	Potri.002G226000.1	Chr02:21489701..21500843 forward	11143	651	5	216	PHD FINGER TRANSCRIPTION FACTOR
	PtEBSd	Potri.014G157100.1	Chr14:12245471..12252203 reverse	6733	651	5	216	PHD FINGER TRANSCRIPTION
	PtSHLa	Potri.004G159900.1	Chr04:18076694..18078891 forward	2198	657	4	218	FINGER AND BAH MOTIF CONTAINING PUTATIVE TRANSCRIPTION FACTOR-RELATED
	PtSHLb	Potri.009G121000.1	Chr09:10130570..10133307 forward	2738	705	4	234	similar to SHORT LIFE
Brachypodium distachyon	BdEBSa	Bradi3g36110.3	Bd3:38117628..38122944 forward	5317	645	5	214	PHD FINGER TRANSCRIPTION
	BdEBSb	Bradi4g29560.1	Bd4:34939472..34943400 forward	3929	651	5	216	histone lysine N-methyltransferase activity (H3-K4 specific)
	BdSHLa	Bradi1g05247.1	Bd1:3559558..3565902 reverse	6345	600	5	199	PHD FINGER TRANSCRIPTION FACTOR
	BdSHLb	Bradi1g55090.1	Bd1:53661614..53669335 reverse	7722	660	5	219	PHD FINGER TRANSCRIPTION FACTOR
Oryza sativa	OsEBSa	LOC_Os08g32620.1	Chr8:20204623..20208055 forward	3433	651	5	216	ES43 protein, putative, expressed
	OsEBSb	LOC_Os09g21770.1	Chr9:13181330..13184741 forward	3412	651	5	216	ES43 protein, putative, expressed
	OsSHLa	LOC_Os03g58530.1	Chr3:33328214..33333421	5208	657	5	218	ES43 protein, putative, expressed
	OsSHLb	LOC_Os07g08880.1	Chr7:4606679..4614599 forward	7921	657	5	218	ES43 protein, putative, expressed
Zea mays	ZmEBSa	GRMZM2G119357_T01	1:216523958..216531563 forward	7606	630	4	209	PHD FINGER TRANSCRIPTION FACTOR
	ZmEBSb	GRMZM5G871463_T02	4:79026612..79032492 forward	5811	651	5	216	PHD FINGER TRANSCRIPTION FACTOR
	ZmEBSc	GRMZM2G091265_T05	7:105935513..105939531 forward	4019	651	5	216	PHD FINGER TRANSCRIPTION FACTOR
	ZmSHL	GRMZM2G097726_T02	7:13356454..13364281 forward	7828	660	5	219	PHD FINGER TRANSCRIPTION FACTOR
Selaginella moellendorffii	SmEBSa	412601	scaffold_18:1042072..1043056 forward	985	681	5	226	PHD FINGER TRANSCRIPTION FACTOR
	SmEBSb	420725	scaffold_47:1162737..1163773 forward	1037	645	5	215	PHD FINGER TRANSCRIPTION FACTOR
Physcomitrella patens	PpEBSa	Pp3c6_15430V3.1	Chr06:9975640..9979627 forward	3988	660	5	219	PHD FINGER TRANSCRIPTION FACTOR
	PpEBSb	Pp3c12_7090V3.1	Chr12:4939086..4943482 reverse	4397	663	5	220	HistoneH3-lysine-36 demethylase / JmjC domain-containing histone demethylase 1A
	PpEBSc	Pp3c4_21200V3.1	Chr04:14193353..14197065 reverse	3713	663	5	220	Histone H3-lysine-36 demethylase / JmjC domain-containing histone demethylase 1A
	PpEBSd	Pp3c1_31190V3.1	Chr01:22024851..22028347 forward	3497	642	5	213	Histone H3-lysine-36 demethylase / JmjC domain-containing histone demethylase 1A
	PpEBSe	Pp3c2_7400V3.1	Chr02:5001695..5004345 forward	2651	642	5	213	Histone H3-lysine-36 demethylase / JmjC domain-containing histone demethylase 1A
	PpEBSf	Pp3c2_7410V3.1	Chr02:5005162..5007507 reverse	2346	642	5	213	Histone H3-lysine-36 demethylase / JmjC domain-containing histone demethylase 1A
Chalamydomonas reinhardtii	CrEBS	Cre16.g675246.t1.1	chromosome_16:3497083..3499970 reverse	2888	591	8	196	PHD FINGER TRANSCRIPTION FACTOR
Volvox carteri	VcEBS	Vocar.0022s0153.1	scaffold_22:1455633..1459375 reverse	3743	642	8	213	PHD FINGER TRANSCRIPTION FACTOR
Ostreococcus lucimarinus	OlSHL	34069	Chr_3:907020..907577 forward	558	118	1	185	PHD FINGER TRANSCRIPTION FACTOR
