# Supplementary material for: Evolution and conservation of polycomb repressive complex 1 core components and putative associated factors in the green lineage
Source: BMC Genomics. 2019 Jun 28;20:533. doi: 10.1186/s12864-019-5905-9 (PMC6599366; doi:10.1186/s12864-019-5905-9)
Supplement: Supplementary file 7 — Mark domains of PRC1 components. (XLSX 9 kb) [file 12864_2019_5905_MOESM7_ESM.xlsx]

## Sheet: Sheet1
Additional file 7 Mark domain of PRC1 components
	Core components				Associated factors
	RING	BMI	LPH	EMF1	VRN1	VAL	EBS/SHL	AL	ING
Domian	RING	RING	CHROMO		B3	B3	BAH	Alfin	ING
	RAWUL	RAWUL	CHSH			zf-CW	PHD		PHD
